# Supplementary material for: Bridging the Gap: A Phenomenological Study of Transfer Students’ Journey into Professional Nursing
Source: Nurs Rep. 2025 Feb 18;15(2):72. doi: 10.3390/nursrep15020072 (PMC11857965; doi:10.3390/nursrep15020072)
Supplement: Supplementary file 1 [file nursrep-15-00072-s001.zip]

Archive with 1 entries (1 files):
- nursrep-3406353-supplementary.pdf
